# Supplementary material for: Genomic Insights into the Symbiotic and Plant Growth-Promoting Traits of “Candidatus Phyllobacterium onerii” sp. nov. Isolated from Endemic Astragalus flavescens
Source: Microorganisms. 2024 Feb 6;12(2):336. doi: 10.3390/microorganisms12020336 (PMC10891626; doi:10.3390/microorganisms12020336)
Supplement: Supplementary file 1 [file microorganisms-12-00336-s001.zip]

Archive with 1 entries (1 files):
- microorganisms-2816636-SI.pdf
